# Supplementary material for: A social network perspective on peer relationship formation of medical undergraduates within large-scale learning communities
Source: Med Educ Online. 2023 Jan 2;28(1):2162253. doi: 10.1080/10872981.2022.2162253 (PMC9815217; doi:10.1080/10872981.2022.2162253)
Supplement: Supplemental Material [file ZMEO_A_2162253_SM9449.zip]

Archive with 3 entries (2 files):
- Supplementary files/
- Supplementary files/Supplementary Figures.docx
- Supplementary files/Table S1.docx
